# Supplementary material for: Liparis aphylla (Malaxideae, Orchidaceae), a new leafless record from Peru
Source: PhytoKeys. 2016 Feb 25;(61):27–35. doi: 10.3897/phytokeys.61.7420 (PMC4816979; doi:10.3897/phytokeys.61.7420)
Supplement: XML Treatment for Liparis aphylla [file phytokeys.61.7420-treatment1.xml]

<!DOCTYPE tp:taxon-treatment
  PUBLIC "-//TaxonX//DTD Taxonomic Treatment Publishing DTD v0 20100105//EN" "tax-treatment-NSO.dtd">
<tp:taxon-treatment xmlns:tp="http://www.plazi.org/taxpub"><tp:treatment-meta><kwd-group><label>Taxon classification</label><kwd><named-content content-type="kingdom">Plantae</named-content></kwd><kwd><named-content content-type="order">Asparagales</named-content></kwd><kwd><named-content content-type="family">Orchidaceae</named-content></kwd></kwd-group><mixed-citation publication-type="journal"><person-group><name><surname>Damian</surname><given-names>Alexander</given-names></name><name><surname>Ormerod</surname><given-names>Paul</given-names></name></person-group><article-title>
          <italic><tp:taxon-name><tp:taxon-name-part taxon-name-part-type="genus">Liparis</tp:taxon-name-part> <tp:taxon-name-part taxon-name-part-type="species">aphylla</tp:taxon-name-part></tp:taxon-name></italic> (<tp:taxon-name><tp:taxon-name-part taxon-name-part-type="tribe">Malaxideae</tp:taxon-name-part></tp:taxon-name>, <tp:taxon-name><tp:taxon-name-part taxon-name-part-type="family">Orchidaceae</tp:taxon-name-part></tp:taxon-name>), a new leafless record from Peru</article-title><source>PhytoKeys</source><day>25</day><month>2</month><year>2016</year><volume>2016</volume><issue>61</issue><fpage>27</fpage><lpage>35</lpage><pub-id pub-id-type="doi">10.3897/phytokeys.61.7420</pub-id></mixed-citation></tp:treatment-meta><tp:nomenclature><tp:taxon-name>
            <tp:taxon-name-part taxon-name-part-type="genus">Liparis</tp:taxon-name-part>
            <tp:taxon-name-part taxon-name-part-type="species">aphylla</tp:taxon-name-part>
          </tp:taxon-name><tp:taxon-authority>G.A.Romero &amp; Garay</tp:taxon-authority><xref ref-type="fig" rid="F1">Figs 1</xref><xref ref-type="fig" rid="F2">, 2</xref><tp:nomenclature-citation-list><tp:nomenclature-citation><tp:taxon-name><tp:taxon-name-part taxon-name-part-type="genus">Liparis</tp:taxon-name-part> <tp:taxon-name-part taxon-name-part-type="species">aphylla</tp:taxon-name-part></tp:taxon-name><comment> G.A.Romero &amp; Garay. Harvard Pap. Bot. 4(2): 483. 1999.</comment></tp:nomenclature-citation></tp:nomenclature-citation-list></tp:nomenclature><tp:treatment-sec sec-type="Type"><title>Type.</title><p>COLOMBIA. Boyacá: Sierra del Cocuy, 2800 m, “terrestre, entre musgos asociada con <italic><tp:taxon-name><tp:taxon-name-part taxon-name-part-type="genus">Masdevallia</tp:taxon-name-part></tp:taxon-name></italic> sp., aparentemente saprófita; tépalos blanco-verdosos, labelo púrpura lila” 20 July 1997, <italic>M. Ospina Hernández 1487</italic> (Holotype: <named-content xmlns:xlink="http://www.w3.org/1999/xlink" content-type="dwc:institutional_code" xlink:type="simple">AMES</named-content>!).</p></tp:treatment-sec><tp:treatment-sec sec-type="Description"><title>Description.</title><p>Herb, 4–10 cm tall, terrestrial. Rhizome and roots not seen. Pseudobulb subglobose, 2.5–5 × 2 mm, enveloped by a basal foliaceous green sheath 1.5 cm long. Leaves not seen. Inflorescence racemose, erect, successively (up to 6) flowered (usually two are open at a time), 7.8 cm. long; peduncle slender, 4 cm long; rachis weakly flexuous, distichous, 3.8 cm long; floral bracts lanceolate. acute, green, 5–7 × 3 mm. Flowers widely opening, resupinate, fragrance not detected, sepals and petals greenish, labellum rosy brown with a darker median stripe, column greenish suffused with rosy brown, pollinia yellow. Green, 4-6 long ovary with clavate, narrowly winged pedicel. Dorsal sepal oblong-lanceolate, obtuse, erect, 1–veined, 3–5.5 × 0.9–1.5 mm. Lateral sepals obliquely oblong-ovate, obtuse, midvein low carinate, parallell to each other under the labellum, 1-veined, 3–5 × 0.6–2 mm. Petals linear, obtuse, reflexed, 1–veined, 2.6–5 × 0.5–0.6 mm. Labellum subquadrate, distal margin serrate-denticulate, medially with a thickened glossy stripe, 3–5 × 3.5–5 mm; callus bilobed, each side with an erect, subquadrate lobe between which there is a distally thick-walled elliptical cavity. Column semiterete, thick basally but slender above, arcuate on its distal half, apex with small triangular wings on each side, 3 mm long; pollinia four in two pairs, waxy, triangular; anther cap ovoid. Capsule and seeds not seen.</p></tp:treatment-sec><tp:treatment-sec sec-type="Ecology and distribution"><title>Ecology and distribution.</title><p>
            <italic><tp:taxon-name><tp:taxon-name-part taxon-name-part-type="genus">Liparis</tp:taxon-name-part> <tp:taxon-name-part taxon-name-part-type="species">aphylla</tp:taxon-name-part></tp:taxon-name></italic> is found in the Andes of Colombia, Ecuador and Peru, within an elevation range of 2600–3300 m. The distribution of this species, based on herbarium records, appears to be highly disjunct (Figure <xref ref-type="fig" rid="F3">3</xref>). However, this extreme patchiness may be an artifact of limited collecting, and we suspect that <italic><tp:taxon-name><tp:taxon-name-part taxon-name-part-type="genus">Liparis</tp:taxon-name-part> <tp:taxon-name-part taxon-name-part-type="species">aphylla</tp:taxon-name-part></tp:taxon-name></italic> likely occurs throughout the Andean range, at climatically suitable locations ranging from the Cordillera Oriental/East Andes in Colombia to the northern Andes of Peru. Plants of <italic><tp:taxon-name><tp:taxon-name-part taxon-name-part-type="genus">Liparis</tp:taxon-name-part> <tp:taxon-name-part taxon-name-part-type="species">aphylla</tp:taxon-name-part></tp:taxon-name></italic> grow terrestrially among loose moss in wet, cold montane cloud forest with abundant bryophytes. Flowering period: May–July.</p><fig id="F1" position="float" orientation="portrait"><label>Figure 1.</label><caption><p>
          <italic><tp:taxon-name><tp:taxon-name-part taxon-name-part-type="genus">Liparis</tp:taxon-name-part> <tp:taxon-name-part taxon-name-part-type="species">aphylla</tp:taxon-name-part></tp:taxon-name></italic>. <bold>A</bold> Habit <bold>B</bold> Flower <bold>C</bold> Dissected perianth <bold>D</bold> Detail of the labellum disk base <bold>E</bold> Column withouh the anter cap, ventral view <bold>F</bold> Column lateral view, and anther cap. Drawn from <italic>A. Damian 0100</italic> (<named-content xmlns:xlink="http://www.w3.org/1999/xlink" content-type="dwc:institutional_code" xlink:type="simple">MOL</named-content>!).</p></caption><graphic xmlns:xlink="http://www.w3.org/1999/xlink" xlink:href="phytokeys-061-027-g001.jpg" position="float" orientation="portrait" xlink:type="simple" id="oo_79786.jpg"/></fig><fig id="F2" position="float" orientation="portrait"><label>Figure 2.</label><caption><p>
          <italic><tp:taxon-name><tp:taxon-name-part taxon-name-part-type="genus">Liparis</tp:taxon-name-part> <tp:taxon-name-part taxon-name-part-type="species">aphylla</tp:taxon-name-part></tp:taxon-name></italic>, <bold>A</bold> Habit <bold>B–C</bold> Two views of the of labellum. Arrows show the distinct elliptical concavity of the callus. Photographer: A. L. Damian.</p></caption><graphic xmlns:xlink="http://www.w3.org/1999/xlink" xlink:href="phytokeys-061-027-g002.jpg" position="float" orientation="portrait" xlink:type="simple" id="oo_79787.jpg"/></fig><fig id="F3" position="float" orientation="portrait"><label>Figure 3.</label><caption><p>Known distribution of <italic><tp:taxon-name><tp:taxon-name-part taxon-name-part-type="genus">Liparis</tp:taxon-name-part> <tp:taxon-name-part taxon-name-part-type="species">aphylla</tp:taxon-name-part></tp:taxon-name></italic>.</p></caption><graphic xmlns:xlink="http://www.w3.org/1999/xlink" xlink:href="phytokeys-061-027-g003.jpg" position="float" orientation="portrait" xlink:type="simple" id="oo_79788.jpg"/></fig></tp:treatment-sec><tp:treatment-sec sec-type="Additional specimens examined"><title>Additional specimens examined.</title><p>
            <bold>ECUADOR.</bold> Prov. Azuay: East Cordillera, 4–6 km N. of Sevilla de Oro, 2745–3050 m, 16 August 1945, W.H. Camp E-4774 <!--PageBreak--><!--PageBreak-->(<named-content xmlns:xlink="http://www.w3.org/1999/xlink" content-type="dwc:institutional_code" xlink:type="simple">AMES</named-content>!, <named-content xmlns:xlink="http://www.w3.org/1999/xlink" content-type="dwc:institutional_code" xlink:type="simple">NY</named-content>); <bold>PERU.</bold> Departamento Cajamarca, provincia Chota, Querocoto, entrance road to “La Granja”, <named-content xmlns:xlink="http://www.w3.org/1999/xlink" content-type="dwc:verbatimCoordinates" xlink:type="simple">6°20'6.70"S, 79°9'24.49"W</named-content>; terrestrial, montane rainforest, 2600 m, 01 May 2014, <italic>A. Damian 0100</italic> (<named-content xmlns:xlink="http://www.w3.org/1999/xlink" content-type="dwc:institutional_code" xlink:type="simple">MOL</named-content>!, ADP-spirit 3033).</p></tp:treatment-sec><tp:treatment-sec sec-type="Conservation status"><title>Conservation status.</title><p>This species is presently know only from three location worldwide; according to the IUCN Red List (<xref ref-type="bibr" rid="B7">IUCN 2014</xref>) and <xref ref-type="bibr" rid="B13">Roque and Leon (2006)</xref> criteria, it should be listed as <abbrev xmlns:xlink="http://www.w3.org/1999/xlink" xlink:type="simple"><def><p>critically endangered </p></def>(CR)</abbrev> B1ab(iii).</p></tp:treatment-sec><tp:treatment-sec sec-type="Discussion"><title>Discussion.</title><p>
            <italic><tp:taxon-name><tp:taxon-name-part taxon-name-part-type="genus">Liparis</tp:taxon-name-part> <tp:taxon-name-part taxon-name-part-type="species">aphylla</tp:taxon-name-part></tp:taxon-name></italic> was described from an individual plant collected in Sierra del Cocuy, Colombia, by Romero and Garay (1997) and from another record from Azuay, Ecuador, (1977). These two specimens, along with the Peruvian specimen reported in this paper, represent the only available material of this tiny rare orchid. The overall morphology observed in these three specimens, is quite uniform except for considerable variation in labellum shape, which ranges from quadrate in the specimen <italic>Camp E-4774</italic> to subquadrate in <italic>Ospina Hernández 1487</italic>. Moreover, the elliptic concavity of the callus of our specimen did not appear to be present in other two specimens, although it is not clear if the absence of this concavity in the latter two specimens is an artifact of preservation.</p><p>Unlike any others members of <italic><tp:taxon-name><tp:taxon-name-part taxon-name-part-type="genus">Liparis</tp:taxon-name-part></tp:taxon-name></italic>, <italic><tp:taxon-name><tp:taxon-name-part taxon-name-part-type="genus">Liparis</tp:taxon-name-part> <tp:taxon-name-part taxon-name-part-type="species">aphylla</tp:taxon-name-part></tp:taxon-name></italic> appears as a leafless orchid with poor-developed root system. However, these two conditions need to be studied care<!--PageBreak-->fully. Although we were unable to see any remnant roots or rhizome on the specimens examined, Ospina Hernandez sheet (1487) includes an interesting note cited as “Plant tubers covered by fungal hyphae (...)”. It is highly possible that “tubers” on this context actually refers to the pseudobulb and not to the presence of subterranean stems or shoots that resemble any kind of root-like system or rhizome as it occurs in many basal Epidendroids orchids (<xref ref-type="bibr" rid="B10">Pridgeon et al. 2005</xref>, <xref ref-type="bibr" rid="B3">Campbell 2014</xref>). A closest analysis of the original drawing of <italic><tp:taxon-name><tp:taxon-name-part taxon-name-part-type="genus">Liparis</tp:taxon-name-part> <tp:taxon-name-part taxon-name-part-type="species">aphylla</tp:taxon-name-part></tp:taxon-name></italic> by Romero and Garay (1997) shows sort of filamentous structures emerging beneath the pseudobulb. Since the dimensions of these formations are indistinct (0.3 × 0.1 cm), is fairly accurate to attribute those filamentouse root-like structures to the “fungal hyphae” which Ospina was referring in the first place.</p><p>Another strikingly feature on <italic><tp:taxon-name><tp:taxon-name-part taxon-name-part-type="genus">Liparis</tp:taxon-name-part> <tp:taxon-name-part taxon-name-part-type="species">aphylla</tp:taxon-name-part></tp:taxon-name></italic> is its leaflessness. As it happens with rhizome and roots, no remnants of withered or decomposed leaves were observed neither in the field nor in available herbarium specimens. As a result of this uncommon state within <italic><tp:taxon-name><tp:taxon-name-part taxon-name-part-type="genus">Liparis</tp:taxon-name-part></tp:taxon-name></italic>, Romero &amp; Garay decided to establish <italic>Sect. <tp:taxon-name><tp:taxon-name-part taxon-name-part-type="genus">Aphylla</tp:taxon-name-part></tp:taxon-name></italic> (Romero and Garay 1997) to include this single species, which outstands essentially for its leafless habit, well-developed pseudobulb, plants of small size and muscicolous habitat. However, additional observations whether this set of characters, especially those referring to leaves and roots, are continuous or not along specimens were missing.</p><p>Leaflessness is a feature that is present in many angiosperms (<xref ref-type="bibr" rid="B17">Vicent et al. 2013</xref>, <xref ref-type="bibr" rid="B4">Calswards et al. 2006</xref>) and <tp:taxon-name><tp:taxon-name-part taxon-name-part-type="family">Orchidaceae</tp:taxon-name-part></tp:taxon-name> is not the exception. At least 235 orchid species and 43 genera are leafless, most of them found in <tp:taxon-name><tp:taxon-name-part taxon-name-part-type="subfamily">Epidendroideae</tp:taxon-name-part></tp:taxon-name><!--PageBreak--> (<xref ref-type="bibr" rid="B5">Freudenstein and Barrett 2010</xref>). For instance, within tribe <tp:taxon-name><tp:taxon-name-part taxon-name-part-type="tribe">Malaxideae</tp:taxon-name-part></tp:taxon-name>, two orchids have reported being leafless: <italic><tp:taxon-name><tp:taxon-name-part taxon-name-part-type="genus">Malaxis</tp:taxon-name-part> <tp:taxon-name-part taxon-name-part-type="species">aphylla</tp:taxon-name-part></tp:taxon-name></italic> (King &amp; Pantl.) T.Tang &amp; F.T.Wang and <italic><tp:taxon-name><tp:taxon-name-part taxon-name-part-type="genus">Malaxis</tp:taxon-name-part> <tp:taxon-name-part taxon-name-part-type="species">saprophyta</tp:taxon-name-part></tp:taxon-name></italic> (King &amp; Pantl.) T.Tang &amp; F.T.Wang (<xref ref-type="bibr" rid="B17">Vincent et al. 2013</xref>). Most of these leafless orchid display any of the following arrangements or life-forms: (1) well-developed shoot system which forms the main body (e.g. leafless <italic><tp:taxon-name><tp:taxon-name-part taxon-name-part-type="genus">Vanilla</tp:taxon-name-part></tp:taxon-name></italic>), (2) shoot system reduced, i.e. shootless orchids, roots forming the main body of the plant (e.g. Vandeae) (<xref ref-type="bibr" rid="B4">Carlsward et al. 2006</xref>), (3) roots fleshy, fasciculate, leaves basal but lacking at flowering time (e.g. <tp:taxon-name><tp:taxon-name-part taxon-name-part-type="subtribe">Spiranthinae</tp:taxon-name-part></tp:taxon-name>: <tp:taxon-name><tp:taxon-name-part taxon-name-part-type="tribe">Cranichideae</tp:taxon-name-part></tp:taxon-name>) (<xref ref-type="bibr" rid="B14">Salazar 2003</xref>), and (4) myco-heterotrophic orchids, achlorophyllous, roots reduced or absent, rhizome fleshy, coralloid, tuberlike or cylindric (e.g. Aphyllorchis, Gastrodia) (<xref ref-type="bibr" rid="B11">Rasmussen 2000</xref>). A major question rise then among others, which life-form represents better to <italic><tp:taxon-name><tp:taxon-name-part taxon-name-part-type="genus">Liparis</tp:taxon-name-part> <tp:taxon-name-part taxon-name-part-type="species">aphylla</tp:taxon-name-part></tp:taxon-name></italic>?. Although Romero and Garay (1997) suggested it could be referred to as a “saprophyte”, this term proved to be inaccurate (<xref ref-type="bibr" rid="B8">Leake 1994</xref>). We believed <italic><tp:taxon-name><tp:taxon-name-part taxon-name-part-type="genus">Liparis</tp:taxon-name-part> <tp:taxon-name-part taxon-name-part-type="species">aphylla</tp:taxon-name-part></tp:taxon-name></italic> could represent a partially myco-heterotrophic (holo-mycotrophic) plant, i.e. clorophyllous plant that combines autotrophy and myco-heterotrophy to obtain carbon during at least one stage of its life cycle (<xref ref-type="bibr" rid="B12">Rasmussen 1995</xref>). The nonexistence of a well-developed root system, leaflessness (= myco-heterotrophic species) and retainment of chlorophyll on its basal sheath, stem and bracts seem to confirm this hypothesis. Nonetheless, it is important to keep in mind that the myco-heterotrophic status is “putative” on this species, and remains speculative until a careful physiological analysis has been carried out.</p></tp:treatment-sec><ref-list><ref id="B7"><mixed-citation xmlns:xlink="http://www.w3.org/1999/xlink" xlink:type="simple">
          <institution xlink:type="simple">IUCN</institution> (<year>2014</year>) <source>Guidelines for using the IUCN Red List categories and criteria</source>. <comment>Version 8.1</comment>. Prepared by the <publisher-name>Standards and Petitions Subcommittee</publisher-name> in March 2014.</mixed-citation></ref><ref id="B13"><mixed-citation xmlns:xlink="http://www.w3.org/1999/xlink" xlink:type="simple">
          <person-group><name name-style="western"><surname>Roque</surname><given-names>J</given-names></name><name name-style="western"><surname>Leon</surname><given-names>B</given-names></name></person-group> (<year>2006</year>) <article-title><tp:taxon-name><tp:taxon-name-part taxon-name-part-type="family">Orchidaceae</tp:taxon-name-part></tp:taxon-name> endemicas del Peru.</article-title> In: <person-group><name name-style="western"><surname>Leon</surname><given-names>B</given-names></name><name name-style="western"><surname>Pitman</surname><given-names>N</given-names></name><name name-style="western"><surname>Roque</surname><given-names>J</given-names></name></person-group> (<role>Eds</role>) <issue-title>El libro rojo de las plantas endemicas el Peru.</issue-title> <source>Rev. peru. biol.</source> <comment>Numero especial</comment> <volume>13</volume>(<issue>2</issue>): <fpage>759</fpage>–<lpage>878</lpage>.</mixed-citation></ref><ref id="B10"><mixed-citation xmlns:xlink="http://www.w3.org/1999/xlink" xlink:type="simple">
          <person-group><name name-style="western"><surname>Pridgeon</surname><given-names>A</given-names></name><name name-style="western"><surname>Cribb</surname><given-names>PJ</given-names></name><name name-style="western"><surname>Chase</surname><given-names>MW</given-names></name><name name-style="western"><surname>Rasmussen</surname><given-names>FN</given-names></name></person-group> (<year>2005</year>) <source>Genera Orchidacearum, volume 4: <tp:taxon-name><tp:taxon-name-part taxon-name-part-type="subfamily">Epidendroideae</tp:taxon-name-part></tp:taxon-name> (Part One)</source>. <publisher-name>Oxford University Press</publisher-name>, <publisher-loc>Oxford</publisher-loc>, <fpage>1</fpage>–<lpage>608</lpage>.</mixed-citation></ref><ref id="B3"><mixed-citation xmlns:xlink="http://www.w3.org/1999/xlink" xlink:type="simple">
          <person-group><name name-style="western"><surname>Campbell</surname><given-names>FK</given-names></name></person-group> (<year>2014</year>) <article-title>A summary of Holomycotrophic orchids.</article-title> <source>The MIOS Journal</source> <volume>15</volume>(<issue>4</issue>): <fpage>6</fpage>–<lpage>17</lpage>.</mixed-citation></ref><ref id="B17"><mixed-citation xmlns:xlink="http://www.w3.org/1999/xlink" xlink:type="simple">
          <person-group><name name-style="western"><surname>Vincent</surname><given-names>SFT</given-names></name><name name-style="western"><surname>Frendenstein</surname><given-names>JV</given-names></name><name name-style="western"><surname>Kissling</surname><given-names>J</given-names></name><name name-style="western"><surname>Christenhusz</surname><given-names>JM</given-names></name><name name-style="western"><surname>Stotler</surname><given-names>ER</given-names></name><name name-style="western"><surname>Crandal-Stotler</surname><given-names>B</given-names></name><name name-style="western"><surname>Wickett</surname><given-names>N</given-names></name><name name-style="western"><surname>Rudall</surname><given-names>JP</given-names></name><name name-style="western"><surname>Maas-van de Kamer</surname><given-names>H</given-names></name><name name-style="western"><surname>Maas</surname><given-names>JM</given-names></name></person-group> (<year>2013</year>) <article-title>Taxonomy and Classiﬁcation.</article-title> In: <person-group><name name-style="western"><surname>Vincent</surname><given-names>SFT</given-names></name></person-group> (<role>Ed.</role>) <source>Mycoheterotrophy: The Biology of Plants Living on <tp:taxon-name><tp:taxon-name-part taxon-name-part-type="kingdom">Fungi</tp:taxon-name-part></tp:taxon-name></source>. <publisher-name>Springer Science</publisher-name>+<publisher-name>Business Media New York</publisher-name>, <fpage>19</fpage>–<lpage>101</lpage>.</mixed-citation></ref><ref id="B4"><mixed-citation xmlns:xlink="http://www.w3.org/1999/xlink" xlink:type="simple">
          <person-group><name name-style="western"><surname>Carlsward</surname><given-names>BS</given-names></name><name name-style="western"><surname>Whitten</surname><given-names>WM</given-names></name><name name-style="western"><surname>Williams</surname><given-names>NH</given-names></name><name name-style="western"><surname>Bytebier</surname><given-names>B</given-names></name></person-group> (<year>2006</year>) <article-title>Molecular Phylogenetics of Vandeae (<tp:taxon-name><tp:taxon-name-part taxon-name-part-type="family">Orchidaceae</tp:taxon-name-part></tp:taxon-name>) and the evolution of leaflessness.</article-title> <source>Am. J. Bot.</source> <volume>93</volume>: <fpage>770</fpage>–<lpage>786</lpage>. doi: <ext-link xlink:type="simple" ext-link-type="doi" xlink:href="10.1007/978-1-4614-5209-6_2">10.1007/978-1-4614-5209-6_2</ext-link></mixed-citation></ref><ref id="B5"><mixed-citation xmlns:xlink="http://www.w3.org/1999/xlink" xlink:type="simple">
          <person-group><name name-style="western"><surname>Freudenstein</surname><given-names>JV</given-names></name><name name-style="western"><surname>Barrett</surname><given-names>CF</given-names></name></person-group> (<year>2010</year>) <article-title>Mycoheterotrophy and diversity in <tp:taxon-name><tp:taxon-name-part taxon-name-part-type="family">Orchidaceae</tp:taxon-name-part></tp:taxon-name>.</article-title> In: <person-group><name name-style="western"><surname>Seberg</surname><given-names>O</given-names></name><name name-style="western"><surname>Petersen</surname><given-names>G</given-names></name><name name-style="western"><surname>Barfod</surname><given-names>AS</given-names></name><name name-style="western"><surname>Davis</surname><given-names>JI</given-names></name></person-group> (<role>Eds</role>) <source>Diversity, phylogeny, and evolution in the monocotyledons</source>. <publisher-name>Aarhus University Press</publisher-name>, <publisher-loc>Arhus</publisher-loc>, <fpage>25</fpage>–<lpage>37</lpage>.</mixed-citation></ref><ref id="B14"><mixed-citation xmlns:xlink="http://www.w3.org/1999/xlink" xlink:type="simple">
          <person-group><name name-style="western"><surname>Salazar</surname><given-names>GA</given-names></name></person-group> (<year>2003</year>) <chapter-title><tp:taxon-name><tp:taxon-name-part taxon-name-part-type="subtribe">Spiranthinae</tp:taxon-name-part></tp:taxon-name>.</chapter-title> In: <person-group><name name-style="western"><surname>Pridgeon</surname><given-names>AM</given-names></name><name name-style="western"><surname>Cribb</surname><given-names>PJ</given-names></name><name name-style="western"><surname>Chase</surname><given-names>MW</given-names></name><name name-style="western"><surname>Rasmussen</surname><given-names>FN</given-names></name></person-group> (<role>Eds</role>) <source>Genera orchidacearum 3: orchidoideae part 2, <tp:taxon-name><tp:taxon-name-part taxon-name-part-type="subfamily">Vanilloideae</tp:taxon-name-part></tp:taxon-name></source>. <publisher-name>Oxford University Press</publisher-name>, <publisher-loc>Oxford</publisher-loc>, <fpage>164</fpage>−<lpage>278</lpage>.</mixed-citation></ref><ref id="B11"><mixed-citation xmlns:xlink="http://www.w3.org/1999/xlink" xlink:type="simple">
          <person-group><name name-style="western"><surname>Rasmussen</surname><given-names>FN</given-names></name></person-group> (<year>2000</year>) <article-title>Ins and Outs of Orchid Phylogeny.</article-title> In: <person-group><name name-style="western"><surname>Wilson</surname><given-names>KL</given-names></name><name name-style="western"><surname>Morrison</surname><given-names>DA</given-names></name></person-group> (<role>Eds</role>) <issue-title>Monocots: Systematics and Evolution.</issue-title> <source>CSIRO Melbourne</source>, <fpage>430</fpage>–<lpage>435</lpage>.</mixed-citation></ref><ref id="B8"><mixed-citation xmlns:xlink="http://www.w3.org/1999/xlink" xlink:type="simple">
          <person-group><name name-style="western"><surname>Leake</surname><given-names>JR</given-names></name></person-group> (<year>1994</year>) <article-title>The biology of Myco-heterotrophic (‘saprophytic’) plants.</article-title> <source>New Phytologist</source> <volume>127</volume>: <fpage>171</fpage>–<lpage>216</lpage>. doi: <ext-link xlink:type="simple" ext-link-type="doi" xlink:href="10.1111/j.1469-8137.1994.tb04272.x">10.1111/j.1469-8137.1994.tb04272.x</ext-link></mixed-citation></ref><ref id="B12"><mixed-citation xmlns:xlink="http://www.w3.org/1999/xlink" xlink:type="simple">
          <person-group><name name-style="western"><surname>Rasmussen</surname><given-names>HN</given-names></name></person-group> (<year>1995</year>) <source>Terrestrial Orchids: From Seeds to Myco-trophic Plant</source>. <publisher-name>Cambridge University Press</publisher-name>, <publisher-loc>Cambridge</publisher-loc>, <fpage>1</fpage>–<lpage>448</lpage>. doi: <ext-link xlink:type="simple" ext-link-type="doi" xlink:href="10.1017/cbo9780511525452">10.1017/cbo9780511525452</ext-link></mixed-citation></ref></ref-list></tp:taxon-treatment>
